# Supplementary material for: BDNF and cAMP are neuroprotective in a porcine model of traumatic optic neuropathy
Source: JCI Insight. 2024 Feb 8;9(3):e172935. doi: 10.1172/jci.insight.172935 (PMC10967537; doi:10.1172/jci.insight.172935)
Supplement: Supporting data values [file jciinsight-9-172935-s145.xlsx]

## Sheet: Figure2D
No ointment (% animals developing corneal ulceration)	Prophylactic ointment (% animals developing corneal ulceration)
0.428571	0.2

## Sheet: Figure4D
	Naive (cells/mm2)						Crush (cells/mm2)
Position	PA20	PA22	PA25	PB41	PB43		PB14	PB18	PB24	PB29	PB34
8A	2571.54	2382.04	2764.42	2764.41	3673.09		427.778	505.556	307.157	827.444	865.055
2A	1805.08	1936.97	2563.82	2949.99	889.476		283.333	250	457.602	758.491	1278.78
8B	1455.17	1504.44	1629.81	1311.82	1452.6		416.667	450	282.083	908.935	376.111
3C	894.209	1046.84	2858.44	499.13	1522.99		283.333	238.889	319.694	852.518	570.435
1A	1277.44	1328.93	1397.88	1260.62	1267.02		200	277.778	62.6852	626.852	482.676
1B	1133.03	1303.85	1347.73	1043.05	1062.25		250	283.333	238.204	789.833	369.843
7A	777.573	1103.26	1153.41	1337.41	1203.03		122.222	305.556	112.833	633.12	325.963
1C	838.668	1216.09	1084.45	953.467	883.077		311.111	327.778	332.231	576.704	432.528
2B	888.655	984.157	996.694	1017.46	812.687		138.889	277.778	175.518	526.555	394.917
3B	577.625	739.685	1748.92	537.525	889.476		205.556	216.667	50.1481	633.12	319.694
7B	316.583	752.222	551.63	1900.54	697.503		405.556	505.556	194.324	488.944	231.935
2C	627.612	695.805	827.444	665.507	607.915		111.111	272.222	275.815	369.843	357.306
3A	577.625	564.167	783.565	537.525	755.095		44.4444	183.333	0	219.398	244.472
6A	538.747	551.63	576.704	607.915	627.113		161.111	177.778	162.981	520.287	269.546
6B	399.895	551.63	551.63	531.126	531.126		183.333	200	238.204	363.574	250.741
5A	411.003	551.63	570.435	454.337	550.323		177.778	122.222	162.981	401.185	369.843
4A	338.8	445.065	457.602	441.538	543.924		127.778	227.778	125.37	445.065	231.935
5B	449.881	294.62	432.528	351.951	415.942		216.667	144.444	125.37	388.648	294.62
4B	294.367	338.5	476.407	281.561	428.74		144.444	150	162.981	313.426	282.083
8C	27.7705	156.713	31.3426	819.086	159.978		27.7778	138.889	150.444	68.9537	106.565

## Sheet: Figure4E
Naive (cells/mm2)						Crush (cells/mm2)
PA20	PA22	PA25	PB41	PB43		PB14	PB18	PB24	PB29	PB34
16201.3	18448.2	22804.9	20266	18973.4		4238.89	5255.56	3936.63	10712.9	8055.05

## Sheet: Figure7C
	Vehicle (mmHg)						BDNF cAMP (mmHg)
	PB14	PB18	PB24	PB29	PB34		PB26	PB28	PB30	PB31	PB33
Baseline	17.2	24.6	9	20.8	8		9	7	18	12.6	8.8
Week 1	11.4	31.4	15.4	6.8	12.2		3.8	8	13.4	9.4	14.8
Week 2	13.4	23.6	6.6	14.6	12.2		7	13.2	35.8	9.8	11.4
Week 3	24.2	25	11.8	14.6	9.4		5	12.6	9.6	10.8	15.6
Week 4	13.2	15.4	47.4	5.2	10.6		3.4	8	11.4	33.8	5.4

## Sheet: Figure8B
	Vehicle (proportion VEP positive)	BDNF cAMP (proportion VEP positive)
Baseline	0.8	1
Week 1	0.2	0.4
Week 2	0.4	0.6
Week 3	0.4	0.6
Week 4	0.2	1

## Sheet: Figure8C
	Vehicle (uV)						BDNF cAMP (uV)
	PB14	PB18	PB24	PB29	PB34		PB26	PB28	PB30	PB31	PB33
Week 1	0	3.49944	0	0	0		4.67971	3.0064	0	0	0
Week 2	0	0	0	3.44589	2.31366		2.58868	0	0	1.05784	2.0639
Week 3	2.33659	0	0	0	1.51396		3.2479	0	2.19651	0	3.18133
Week 4	0	0.190103	0	0	0		2.95734	4.40981	2.52741	7.17912	2.6246

## Sheet: Figure9A
	Vehicle (cells/mm2)						BDNF cAMP (cells/mm2)
Position	PB14	PB18	PB24	PB29	PB34		PB26	PB28	PB30	PB31	PB33
8A	427.778	505.556	307.157	827.444	865.055		250.741	702.074	952.815	1781.38	1178.48
2A	283.333	250	457.602	758.491	1278.78		432.528	883.861	1021.77	1221.16	507.75
8B	416.667	450	282.083	908.935	376.111		470.139	1165.94	1059.38	1158.21	1140.87
3C	283.333	238.889	319.694	852.518	570.435		758.491	720.88	595.509	1617.72	808.639
1A	200	277.778	62.6852	626.852	482.676		250.741	332.231	708.343	730.178	670.731
1B	250	283.333	238.204	789.833	369.843		539.093	557.898	733.417	830.892	871.324
7A	122.222	305.556	112.833	633.12	325.963		351.037	626.852	1015.5	704.999	789.833
1C	311.111	327.778	332.231	576.704	432.528		269.546	708.343	771.028	837.187	852.518
2B	138.889	277.778	175.518	526.555	394.917		231.935	488.944	626.852	579.107	683.268
3B	205.556	216.667	50.1481	633.12	319.694		363.574	351.037	532.824	937.901	658.194
7B	405.556	505.556	194.324	488.944	231.935		720.88	482.676	1836.68	402.857	595.509
2C	111.111	272.222	275.815	369.843	357.306		338.5	570.435	520.287	572.812	325.963
3A	44.4444	183.333	0	219.398	244.472		43.8796	125.37	307.157	402.857	419.991
6A	161.111	177.778	162.981	520.287	269.546		200.593	401.185	470.139	472.098	476.407
6B	183.333	200	238.204	363.574	250.741		344.768	338.5	426.259	453.214	394.917
5A	177.778	122.222	162.981	401.185	369.843		300.889	313.426	438.796	528.749	507.75
4A	127.778	227.778	125.37	445.065	231.935		363.574	307.157	263.278	396.562	514.018
5B	216.667	144.444	125.37	388.648	294.62		194.324	288.352	269.546	409.151	394.917
4B	144.444	150	162.981	313.426	282.083		344.768	225.667	307.157	358.794	413.722
8C	27.7778	138.889	150.444	68.9537	106.565		526.555	156.713	507.75	358.794	100.296

## Sheet: Figure9B
Vehicle (cells/mm2)						BDNF cAMP (cells/mm2)
PB14	PB18	PB24	PB29	PB34		PB26	PB28	PB30	PB31	PB33
4238.89	5255.56	3936.63	10712.9	8055.05		7296.55	9747.55	13364.5	14754.6	12305.1

## Sheet: Figure10C
	Vehicle (estimated axons [n])						BDNF cAMP (estimated axons [n])
	PB14	PB18	PB24	PB29	PB34		PB26	PB28	PB30	PB31	PB33
2000 um	84.5018	5053.18	390.465	4474.74	17570.4		11660.4	3739.01	1633.22	18862.3	12683.3
4000 um	379.806	2325.92	206.016	3643.44	14925.1		10467.2	4950.5	818.504	16890.7	14205.5
6000 um	183.081	2201.14	53.7289	1236.7	14732.2		10076	3472.4	2744.11	21840.6	18996.2
8000 um	195.08	1223.32	217.883	643.851	14544.2		5984.31	3341.58	3166.29	25521.7	20419.1
10000 um	839.591	1211.72	44.8404	182.371	11190.2		7802.9	3153.71	1840.41	19159.6
